# Supplementary material for: Visfatin Enhances RANKL-Induced Osteoclastogenesis In Vitro: Synergistic Interactions and Its Role as a Mediator in Osteoclast Differentiation and Activation
Source: Biomolecules. 2024 Nov 25;14(12):1500. doi: 10.3390/biom14121500 (PMC11673010; doi:10.3390/biom14121500)
Supplement: Supplementary file 1 [file biomolecules-14-01500-s001.zip]

Archive with 3 entries (3 files):
- Raw data-biomolecules-3291514.xlsx
- Supplementary Figures-biomolecules-3291514.pdf
- Triplicates Original Images for Blots-biomolecules-3291514.zip
