# Supplementary material for: Visfatin Enhances RANKL-Induced Osteoclastogenesis In Vitro: Synergistic Interactions and Its Role as a Mediator in Osteoclast Differentiation and Activation
Source: Biomolecules. 2024 Nov 25;14(12):1500. doi: 10.3390/biom14121500 (PMC11673010; doi:10.3390/biom14121500)
Supplement: Supplementary file 1 [file biomolecules-14-01500-s001.zip › Raw data-biomolecules-3291514.xlsx]

## Sheet: Figure 1
A	FPKM				B	log2 normalized expression
control	periodental disease				Control	Osteoporosis
25	71.07				9.73894	11.8854
41.31	75.97				10.0171	10.9593
69.66	72.68				9.74562	11.4593
52.11	46.79					10.0352
36.52	53.76					9.68054
46.8	40.29					10.3817
51.55	69.39					12.4163
36.84	39.05					12.9473
24.06	38.41					12.8869
60.87	65.73					9.52456
50.11	51.52					9.62696
36.82	60.85					9.72992
	55.79
	44.42
	87.22
	67.57
	32.42
	49.06
	34.95
	64.96
	59.48
	103.1
	95.68
	61.25

## Sheet: Figure 2
C	NFATc1 nuclearlocalization
control	RANKL	Visfatin
0	28.5714	60
0	33.3333	41.6667
0	30	33.3333
0	22.2222	36.3636

## Sheet: Figure 3
B	Number of Osteoclasts/Field					C	Area of Osteoclasts					D	number of osteoclast					percent
Control	RANKL	Visfatin	Visfatin+RANKL			Control	RANKL	Visfatin	Visfatin+RANKL			nuclear num	0	0~3	4~7	7~	total	0	0~3	4~7	7~
0	2	3	2			0	45.1478	1.62589	71.1068			Control	0	0	0	0	0	0	0	0	0
0	5	1	6			0	44.8627	2.28113	91.7442			RANKL	0	0	0	2	2	0	0	0	100
0	4	2	5			0	36.0228	2.05546	74.6628				0	1	2	3	6	0	16.6667	33.3333	50
0	5	2	4			0	54.7539	1.80589	80.4745				0	0	1	4	5	0	20	20	80
													0	0	2	3	5	0	0	40	60
F	NFATc1/β-Actin					G	DC-STAMP/β-Actin					Visfatin	0	2	0	0	2	0	100	0	0
Control	RANKL	Visfatin	Visfatin+RANKL			Control	RANKL	Visfatin	Visfatin+RANKL				0	2	0	0	2	0	100	0	0
1	3.09876	1.79667	3.48482			1	3.91693	2.23934	5.86359				0	1	0	0	1	0	100	0	0
1	2.61237	1.51212	3.61231			1	3.35112	1.91567	5.70351				0	1	0	0	1	0	100	0	0
1	3.12313	1.83275	3.31028			1	3.32706	2.43116	5.38109			Visfatin+RANKL	0	0	0	6	6	0	0	0	100
													0	0	0	4	4	0	0	0	100
H	Cathepsin K/β-Actin					I	Integrin-β3/β-Actin						0	0	0	4	4	0	0	0	100
Control	RANKL	Visfatin	Visfatin+RANKL			Control	RANKL	Visfatin	Visfatin+RANKL				0	0	0	5	5	0	0	0	100
1	1.68137	1.32336	2.64841			1	3.51292	1.74966	4.39183
1	2.0505	1.45771	3.02654			1	3.3509	2.18575	4.81497
1	1.94934	1.55623	3.09422			1	2.14041	1.88785	3.41474
K	Number of Osteoclasts/Field					L	Area of Osteoclasts
OPG+						OPG+
Control	RANKL	Visfatin	Visfatin+RANKL			Control	RANKL	Visfatin	Visfatin+RANKL
0	4	1	2			0	7.12003	0.54798	17.6426
0	1	0	3			0	5.47024	0.404082	14.5947
0	2	0	3			0	2.43299	0.247972	19.7395
0	4	0	3			0	3.3516	0.605858	11.3578

## Sheet: Figure 4
B	Number of Osteoclasts/Field					C	Area of Osteoclasts
Control	RANKL	Visfatin	Visfatin+RANKL			Control	RANKL	Visfatin	Visfatin+RANKL
0	5	3	10			0	17.6883	4.50437	40.5819
0	6	4	7			0	15.7783	5.46175	43.7327
0	9	5	10			0	16.0289	4.892	39.6176
0	7	4	11			0	20.1786	5.88654	48.4277
E	Number of Osteoclasts/Field					F	Area of Osteoclasts
Control	RANKL	Visfatin	Visfatin+RANKL			Control	RANKL	Visfatin	Visfatin+RANKL
0	1	2	2			0	0.383905	1.70235	3.14717
0	0	1	3			0	0	0.63931	3.29744
0	0	0	3			0	0	0	2.3029
0	0	1	2			0	0	0.585149	2.54397

## Sheet: Figure 5
A	Visfatin mRNA expression					C	Visfatin/β-Actin
Con	RANKL		Con	RANKL		Con	RANKL		Con	RANKL
1	1.89822		1	3.39743		1	5.11403		1	3.70207
1	1.91915		1	3.19451		1	3.71487		1	3.05713
1	1.94501		1	4.23416		1	4.09124		1	3.25635
D	Visfatin ELISA
Con	RANKL		Con	RANKL
2.5	1.94444	0	4.21717	9.87374
2.34849	2.04546	0	3.5101	8.91414
2.75252	2.70202	0	3.30808	7.75253
F	Number of Osteoclasts/Field
Con	Visfarin	Vis Ab+Vis	RANKL	Vis Ab+RANKL	Vis Ab
0	2	1	12	2	0
0	3	1	9	3	0
0	3	0	10	4	0
0	3	0	13	3	0
H	NFATc1/β-Actin						J	DC-STAMP/β-Actin
Con	Visfarin	Vis Ab+Vis	RANKL	Vis Ab+RANKL	Vis Ab		Con	Visfarin	Vis Ab+Vis	RANKL	Vis Ab+RANKL	Vis Ab
1	2.28	1.24844	1.82034	0.92281	0.591139		1	2.98305	0.638579	2.68908	0.818479	0.87808
1	2.41009	1.33194	2.06835	1.06404	0.679744		1	3.07294	0.713501	2.99833	1.16684	0.77819
1	2.0424	1.2862	1.80314	1.13443	0.637296		1	2.57577	1.14647	2.8601	0.931009	0.789499
I	Cathepsin K/β-Actin						K	Integrin-β3/β-Actin
Con	Visfarin	Vis Ab+Vis	RANKL	Vis Ab+RANKL	Vis Ab		Con	Visfarin	Vis Ab+Vis	RANKL	Vis Ab+RANKL	Vis Ab
1	2.24309	1.13655	3.28565	1.01986	0.970522		1	1.76805	1.12902	3.54109	1.28114	1.14656
1	2.03835	1.0573	3.38618	0.834555	0.943352		1	1.58723	0.967894	2.86087	1.04659	0.847824
1	1.87126	1.04907	2.75543	0.912616	1.01652		1	1.38701	1.00865	2.6649	0.907338	0.91764
L	NFATc1 mRNA expression						M	RANK mRNA expression
Con	Visfarin	Vis Ab+Vis	RANKL	Vis Ab+RANKL	Vis Ab		Con	Visfarin	Vis Ab+Vis	RANKL	Vis Ab+RANKL	Vis Ab
1	1.42512	0.664035	1.85493	0.930901	0.869223		1	4.77365	0.876805	4.84888	0.717665	0.937632
1	1.36291	0.841386	1.75133	0.877626	0.855204		1	4.23543	0.974532	4.5599	1.01871	1.23533
1	1.67866	0.731625	2.41975	0.929863	1.16117		1	3.2363	0.881142	4.90428	1.72111	1.61542
N	TRAF6 mRNA expression						O	TRAP mRNA expression
Con	Visfarin	Vis Ab+Vis	RANKL	Vis Ab+RANKL	Vis Ab		Con	Visfarin	Vis Ab+Vis	RANKL	Vis Ab+RANKL	Vis Ab
1	3.70627	1.3242	5.87356	3.7006	0.791967		1	3.75715	0.803135	2.27088	0.873769	1.14031
1	3.25499	1.07519	8.61189	3.14317	1.20373		1	2.32327	1.00873	2.03825	0.868485	1.52933
1	4.81393	1.01096	6.08829	4.93129	0.953483		1	2.91062	1.15782	3.13117	0.656306	1.16224
P	DC-STAMP mRNA expression						Q	CD36 mRNA expression
Con	Visfarin	Vis Ab+Vis	RANKL	Vis Ab+RANKL	Vis Ab		Con	Visfarin	Vis Ab+Vis	RANKL	Vis Ab+RANKL	Vis Ab
1	2.96423	0.692434	3.78546	1.20709	0.590149		1	5.21726	1.28686	14.5181	3.43668	0.62565
1	2.58028	0.873573	4.06302	1.63148	1.12567		1	4.46442	1.22609	8.14846	1.9013	0.835922
1	2.02741	0.918046	3.71566	1.85671	0.779082		1	7.63412	1.51253	12.1995	2.36205	0.734337
R	OSCAR mRNA expression
Con	Visfarin	Vis Ab+Vis	RANKL	Vis Ab+RANKL	Vis Ab
1	2.31487	0.179838	1.75148	0.448572	0.642778
1	1.54325	0.028064	1.62432	0.31793	1.1036
1	2.51888	0.101495	2.00149	0.426018	0.820204

## Sheet: Figure 6
B	p-ERK/ERK (Fold)
Con	Visfarin	Vis Ab+Vis	RANKL	Vis Ab+RANKL	Vis Ab
1	3.42696	1.8705	3.38466	2.35091	1.36384
1	2.51289	1.32442	3.29812	2.14288	1.21274
1	3.58571	1.51238	2.84876	2.02379	1.0125
C	p-JNK/JNK (Fold)
Con	Visfarin	Vis Ab+Vis	RANKL	Vis Ab+RANKL	Vis Ab
1	2.84756	1.02689	4.09924	0.624278	0.637434
1	2.73546	1.12945	2.85007	1.13314	1.29665
1	3.34048	1.80692	3.52135	0.728379	1.31841
D	p-p38/p38 (Fold)
Con	Visfarin	Vis Ab+Vis	RANKL	Vis Ab+RANKL	Vis Ab
1	2.51293	1.03183	6.48177	3.08135	2.13048
1	2.32187	1.05662	6.59067	3.22579	1.43411
1	2.54369	0.945828	6.15468	3.77033	1.26662
F	p65/Actin (Fold)
Con	Visfarin	Vis Ab+Vis	RANKL	Vis Ab+RANKL	Vis Ab
1	1.3753	0.668762	1.44826	0.783982	0.891057
1	1.46594	0.672134	1.54284	0.874165	0.959603
1	1.53981	0.723565	1.71271	0.908697	1.11408
G	p-Iкbα/Actin (Fold)
Con	Visfarin	Vis Ab+Vis	RANKL	Vis Ab+RANKL	Vis Ab
1	4.06002	1.22555	6.54484	1.29014	0.936266
1	6.04178	1.38889	10.0454	1.64214	1.60351
1	6.89344	1.61636	10.5349	1.41761	1.59959
H	Iкbα/Actin (Fold)
Con	Visfarin	Vis Ab+Vis	RANKL	Vis Ab+RANKL	Vis Ab
1	0.738311	0.908648	0.655392	0.938517	0.907748
1	0.760246	0.96578	0.712993	0.888037	0.909835
1	0.749551	0.992874	0.703555	0.877718	0.93564

## Sheet: Figure 7
B	Pit formation							D	Pit formation
Whole area	187974							Whole area	187974	0	0	0
	Control	RANKL	Visfatin	Visfatin+RANKL				Con	Visfarin	Vis Ab+Vis	RANKL	Vis Ab+RANKL	Vis Ab
pit area	0	3294	990	12756				0	610	0	5472	0	0
	0	5737	810	6530				0	527	0	4831	0	0
	0	3042	530	6825				0	661	0	3902	0	0
	0	3503	762	6643				0	432	0	4461	0	0
pit area/whole area	0	0.0175237	0.00526669	0.0678604				0	0.00324513	0	0.0291104	0	0
	0	0.0305202	0.00430911	0.0347388				0	0.00280358	0	0.0257004	0	0
	0	0.0161831	0.00281954	0.0363082				0	0.00351644	0	0.0207582	0	0
	0	0.0186356	0.00405375	0.03534				0	0.00229819	0	0.023732	0	0
percent	0	1.75237	0.526669	6.78604				0	0.324513	0	2.91104	0	0
	0	3.05202	0.430911	3.47388				0	0.280358	0	2.57004	0	0
	0	1.61831	0.281954	3.63082				0	0.351644	0	2.07582	0	0
	0	1.86356	0.405375	3.534				0	0.229819	0	2.3732	0	0
